# Supplementary material for: Next generation genome sequencing reveals phylogenetic clades with different level of virulence among Salmonella Typhimurium clinical human isolates in Hong Kong
Source: BMC Genomics. 2015 Sep 14;16(1):688. doi: 10.1186/s12864-015-1900-y (PMC4570558; doi:10.1186/s12864-015-1900-y)
Supplement: Additional file 4: — SNPs located at virulence genes of S. Typhimurium. The list of S. Typhimurium virulence genes was retrieved from VFDB. Nucleotide positions were based on the LT2 reference genome. (XLSX 54 kb) [file 12864_2015_1900_MOESM4_ESM.xlsx]

## Sheet: List
VFDB ID	Gene	LT2 start pos	LT2 end pos	ST728/07B	ST4024/07B	ST4848/06B	ST2850/05B	ST4650/95B	ST6988/94B	ST8493/93B	ST372/06S	ST1660/06S	ST2286/06S	ST486/06S	ST2533/06S	ST1489/06S	ST4650/06S	ST2143/05S	ST4329/05S	ST4038/02S	ST3363/96S	ST3858/96S	ST2287/05S
VFG0449	fimZ	610256	610888		>LT2_610450_610450_C_T,
VFG0450	fimY	611492	612214
VFG0451	fimW	612706	613302
VFG0452	lpfE	3822485	3823012
VFG0453	lpfD	3823018	3824097
VFG0454	lpfC	3824115	3826643				>LT2_3826329_3826329_G_A,			>LT2_3826329_3826329_G_A,
VFG0455	lpfB	3826666	3827364
VFG0456	lpfA	3827449	3827985				>LT2_3827945_3827945_G_T,
VFG0460	csgE	1229328	1229723
VFG0461	csgF	1228885	1229301
VFG0462	csgG	1228025	1228858
VFG0463	sodCI	1130053	1130586
VFG0465	sopB/sigD	1178231	1179916
VFG0467	sopE2	1952012	1952734
VFG0468	sspH2	2340885	2343251
VFG0470	sifA	1309844	1310854
VFG0472	basS	4532639	4533709
VFG0473	basR	4533719	4534387
VFG0474	phoQ	1317226	1318689
VFG0475	phoP	1318689	1319363
VFG0477	rpoS	3065494	3066486	>LT2_3066486_3066486_A_T,	>LT2_3065880_3065880_C_A,>LT2_3066486_3066486_A_T,	>LT2_3066486_3066486_A_T,	>LT2_3066486_3066486_A_T,	>LT2_3066486_3066486_A_T,	>LT2_3066486_3066486_A_T,	>LT2_3066486_3066486_A_T,	>LT2_3066486_3066486_A_T,	>LT2_3066486_3066486_A_T,	>LT2_3066486_3066486_A_T,	>LT2_3066486_3066486_A_T,	>LT2_3066486_3066486_A_T,	>LT2_3066486_3066486_A_T,	>LT2_3066486_3066486_A_T,	>LT2_3066486_3066486_A_T,	>LT2_3066486_3066486_A_T,	>LT2_3066486_3066486_A_T,	>LT2_3066486_3066486_A_T,	>LT2_3066486_3066486_A_T,	>LT2_3066486_3066486_A_T,
VFG0478	fur	756394	756846
VFG0479	pykF	1459926	1461338				>LT2_1461078_1461078_C_T,
VFG0480	orf48	1461740	1463083		>LT2_1462382_1462382_C_G,		>LT2_1463012_1463012_C_T,
VFG0481	orf32	1463105	1463998
VFG0482	orf245	1464057	1464794
VFG0483	orf408	1464806	1466032
VFG0484	ttrA	1466355	1469417
VFG0485	ttrC	1469410	1470432				>LT2_1469873_1469873_C_T,>LT2_1469905_1469905_C_T,			>LT2_1469873_1469873_C_T,>LT2_1469905_1469905_C_T,
VFG0486	ttrB	1470433	1471185
VFG0490	orf319	1474128	1475087
VFG0491	orf242	1475260	1475988	>LT2_1475448_1475448_T_C,	>LT2_1475448_1475448_T_C,		>LT2_1475448_1475448_T_C,>LT2_1475791_1475791_T_G,			>LT2_1475448_1475448_T_C,			>LT2_1475448_1475448_T_C,	>LT2_1475448_1475448_T_C,	>LT2_1475448_1475448_T_C,	>LT2_1475448_1475448_T_C,	>LT2_1475448_1475448_T_C,		>LT2_1475448_1475448_T_C,	>LT2_1475448_1475448_T_C,	>LT2_1475448_1475448_T_C,	>LT2_1475448_1475448_T_C,
VFG0492	ssrB	1476167	1476805
VFG0493	ssrA	1476836	1479598				>LT2_1479201_1479201_C_A,			>LT2_1479294_1479294_G_A,
VFG0529	avrA	3009898	3010806
VFG0530	sprB	3010967	3011722
VFG0531	hilC	3012107	3012994	>LT2_3012795_3012795_C_T,		>LT2_3012559_3012559_C_T,		>LT2_3012559_3012559_C_T,>LT2_3012898_3012898_C_T,	>LT2_3012559_3012559_C_T,		>LT2_3012559_3012559_C_T,	>LT2_3012559_3012559_C_T,	>LT2_3012795_3012795_C_T,	>LT2_3012795_3012795_C_T,	>LT2_3012795_3012795_C_T,	>LT2_3012795_3012795_C_T,	>LT2_3012795_3012795_C_T,	>LT2_3012559_3012559_C_T,	>LT2_3012795_3012795_C_T,	>LT2_3012795_3012795_C_T,	>LT2_3012795_3012795_C_T,	>LT2_3012795_3012795_C_T,	>LT2_3012559_3012559_C_T,
VFG0532	orgA	3013788	3014468
VFG0533	prgK	3014996	3015754
VFG0534	prgJ	3015751	3016056
VFG0535	prgI	3016075	3016317
VFG0536	prgH	3016342	3017520
VFG0540	sptP	3022071	3023702
VFG0541	sicP	3023689	3024081
VFG0542	iacP	3024412	3024660
VFG0543	sipA	3024679	3026736				>LT2_3026127_3026127_G_A,																>LT2_3025732_3025732_C_G,>LT2_3025753_3025753_G_C,>LT2_3025756_3025756_G_A,>LT2_3025759_3025759_A_G,>LT2_3025765_3025765_G_C,
VFG0544	sipD	3026755	3027786																	>LT2_3027022_3027022_G_T,
VFG0545	sipC	3027857	3029086
VFG0546	sipB	3029114	3030895
VFG0547	sicA	3030898	3031395
VFG0548	spaS	3031533	3032603
VFG0549	spaR	3032590	3033381
VFG0550	spaQ	3033385	3033645
VFG0551	spaP	3033671	3034345				>LT2_3034080_3034080_C_A,
VFG0552	spaO	3034335	3035246
VFG0553	invJ	3035246	3036256
VFG0554	invI	3036256	3036699
VFG0555	invC	3036677	3037972			>LT2_3037770_3037770_T_A,
VFG0556	invB	3037969	3038376
VFG0557	invA	3038400	3040457
VFG0558	invE	3040482	3041600
VFG0559	invG	3041597	3043285
VFG0560	invF	3043282	3043932
VFG0569	fidL	3957723	3958187				>LT2_3958162_3958162_C_T,
VFG0570	marT	3958198	3959055
VFG0571	STM3760	3959108	3959221
VFG0573	cigR	3960748	3961227
VFG0574	mgtB	3961542	3964268	>LT2_3963918_3963918_A_G,	>LT2_3963918_3963918_A_G,		>LT2_3963918_3963918_A_G,			>LT2_3963918_3963918_A_G,			>LT2_3963918_3963918_A_G,	>LT2_3963918_3963918_A_G,	>LT2_3963918_3963918_A_G,	>LT2_3963918_3963918_A_G,	>LT2_3963918_3963918_A_G,		>LT2_3963918_3963918_A_G,	>LT2_3963918_3963918_A_G,	>LT2_3963918_3963918_A_G,	>LT2_3963918_3963918_A_G,
VFG0575	mgtC	3964488	3965183
VFG0583	yjcB	4501537	4501818
VFG0585	soxS	4503970	4504293
VFG0588	pipA	1175548	1176228
VFG0589	pipB	1176450	1177325
VFG0591	pipC	1177873	1178214
VFG0593	STM1093	1180419	1180529
VFG0594	pipD	1180638	1182107
VFG0595	copS	1182280	1183644																			>LT2_1182397_1182397_G_A,
VFG0596	copR	1183637	1184383
VFG2305	shdA	2627589	2633708	>LT2_2627901_2627901_A_G,>LT2_2632750_2632750_A_C,	>LT2_2627901_2627901_A_G,>LT2_2632750_2632750_A_C,		>LT2_2627901_2627901_A_G,>LT2_2631435_2631435_T_C,>LT2_2631438_2631438_G_A,>LT2_2631447_2631447_C_G,>LT2_2631456_2631456_G_A,>LT2_2631495_2631495_C_G,>LT2_2631500_2631500_T_G,>LT2_2631529_2631529_C_G,>LT2_2631531_2631531_G_A,			>LT2_2627901_2627901_A_G,			>LT2_2627901_2627901_A_G,>LT2_2632750_2632750_A_C,	>LT2_2627901_2627901_A_G,>LT2_2632750_2632750_A_C,	>LT2_2627901_2627901_A_G,>LT2_2632750_2632750_A_C,	>LT2_2627901_2627901_A_G,>LT2_2632750_2632750_A_C,	>LT2_2627901_2627901_A_G,>LT2_2632750_2632750_A_C,		>LT2_2627901_2627901_A_G,>LT2_2632750_2632750_A_C,	>LT2_2627901_2627901_A_G,>LT2_2632750_2632750_A_C,	>LT2_2627901_2627901_A_G,>LT2_2632750_2632750_A_C,	>LT2_2627901_2627901_A_G,>LT2_2628123_2628123_G_T,>LT2_2632750_2632750_A_C,
VFG2306	ratB	2634402	2641709	>LT2_2639910_2639910_G_C,	>LT2_2639910_2639910_G_C,		>LT2_2637463_2637463_G_C,>LT2_2639010_2639010_C_T,						>LT2_2639910_2639910_G_C,	>LT2_2639591_2639591_C_T,>LT2_2639910_2639910_G_C,	>LT2_2639910_2639910_G_C,	>LT2_2639910_2639910_G_C,	>LT2_2639910_2639910_G_C,		>LT2_2639910_2639910_G_C,	>LT2_2639910_2639910_G_C,	>LT2_2639910_2639910_G_C,	>LT2_2639910_2639910_G_C,
VFG2307	sinH	2648609	2650801											>LT2_2650023_2650023_A_C,
VFG0443	fimA	604115	604672				>LT2_604194_604194_C_G,
VFG0444	fimI	604748	605281
VFG0445	fimC	605325	606017
VFG0446	fimD	606048	608660	>LT2_606278_606278_C_A,									>LT2_606278_606278_C_A,	>LT2_606278_606278_C_A,	>LT2_606278_606278_C_A,	>LT2_606278_606278_C_A,	>LT2_606278_606278_C_A,		>LT2_606278_606278_C_A,	>LT2_606278_606278_C_A,	>LT2_606278_606278_C_A,	>LT2_606675_606675_C_T,>LT2_607986_607986_C_A,
VFG0447	fimH	608675	609682				>LT2_608912_608912_C_T,
VFG0448	fimF	609692	610210
VFG0457	csgB	1231133	1231588
VFG0458	csgA	1231630	1232085				>LT2_1232040_1232040_G_A,
VFG0459	csgC	1232147	1232473
VFG0464	sopA	2141570	2143918											>LT2_2142785_2142785_C_T,
VFG0466	sopD	3087148	3088101
VFG0469	slrP	866944	869241				>LT2_868783_868783_T_G,
VFG0471	sseJ	1721293	1722519
VFG0487	ttrS	1471349	1473127				>LT2_1472668_1472668_C_T,
VFG0488	ttrR	1473102	1473722
VFG0489	orf70	1473820	1474032
VFG0494	ssaB/spiC	1479999	1480400
VFG0495	ssaC/spiA	1480402	1481895
VFG0496	ssaD/spiB	1481876	1483087																>LT2_1482325_1482325_G_A,
VFG0497	ssaE	1483095	1483337				>LT2_1483199_1483199_C_T,
VFG0498	sseA	1483601	1483927
VFG0499	sseB	1483934	1484524
VFG0500	sscA	1484521	1484994
VFG0501	sseC	1484997	1486451	>LT2_1486268_1486268_G_T,									>LT2_1486268_1486268_G_T,	>LT2_1486268_1486268_G_T,	>LT2_1486268_1486268_G_T,	>LT2_1486268_1486268_G_T,	>LT2_1486268_1486268_G_T,		>LT2_1486268_1486268_G_T,	>LT2_1486268_1486268_G_T,	>LT2_1486268_1486268_G_T,	>LT2_1486268_1486268_G_T,
VFG0502	sseD	1486467	1487054				>LT2_1486923_1486923_G_A,
VFG0503	sseE	1487057	1487473
VFG0504	sscB	1487525	1487959
VFG0505	sseF	1487975	1488757
VFG0506	sseG	1488754	1489443				>LT2_1489434_1489434_G_T,
VFG0507	ssaG	1489537	1489752
VFG0508	ssaH	1489793	1490020
VFG0509	ssaI	1490032	1490280
VFG0510	ssaJ	1490277	1491026			>LT2_1490997_1490997_G_T,		>LT2_1490997_1490997_G_T,	>LT2_1490997_1490997_G_T,		>LT2_1490997_1490997_G_T,	>LT2_1490997_1490997_G_T,						>LT2_1490997_1490997_G_T,					>LT2_1490997_1490997_G_T,
VFG0511	ssaK	1491589	1492263
VFG0512	ssaL	1492229	1493245
VFG0513	ssaM	1493303	1493671
VFG0514	ssaV	1493656	1495701
VFG0515	ssaN	1495691	1496992
VFG0516	ssaO	1496995	1497372								>LT2_1497120_1497120_A_T,	>LT2_1497120_1497120_A_T,						>LT2_1497120_1497120_A_T,
VFG0517	ssaP	1497353	1497727
VFG0518	ssaQ	1497708	1498676
VFG0519	ssaR	1498744	1499391
VFG0520	ssaS	1499388	1499654
VFG0521	ssaT	1499655	1500434
VFG0522	ssaU	1500431	1501489									>LT2_1500537_1500537_C_T,						>LT2_1500537_1500537_C_T,
VFG0524	fhlA	3003702	3005780	>LT2_3005617_3005617_A_C,	>LT2_3005617_3005617_A_C,		>LT2_3005617_3005617_A_C,			>LT2_3005617_3005617_A_C,			>LT2_3005617_3005617_A_C,	>LT2_3005617_3005617_A_C,	>LT2_3005617_3005617_A_C,	>LT2_3005617_3005617_A_C,	>LT2_3005617_3005617_A_C,		>LT2_3005617_3005617_A_C,	>LT2_3005617_3005617_A_C,	>LT2_3005617_3005617_A_C,	>LT2_3005617_3005617_A_C,
VFG0525	sitA	3006368	3007285
VFG0526	sitB	3007282	3008103
VFG0527	sitC	3008100	3008960
VFG0528	sitD	3008951	3009799
VFG0537	hilD	3017836	3018765
VFG0538	hilA/LagA	3019856	3021517
VFG0539	iagB	3021535	3022017
VFG0561	invH	3044389	3044832									>LT2_3044716_3044716_G_A,						>LT2_3044716_3044716_G_A,
VFG0562	mutS	3050279	3052846				>LT2_3052598_3052598_G_A,							>LT2_3052837_3052837_T_C,>LT2_3052841_3052841_G_T,
VFG0564	sugR	3950009	3951199	>LT2_3950191_3950191_A_G,			>LT2_3950322_3950322_G_A,						>LT2_3950191_3950191_A_G,	>LT2_3950191_3950191_A_G,	>LT2_3950191_3950191_A_G,	>LT2_3950191_3950191_A_G,	>LT2_3950191_3950191_A_G,		>LT2_3950191_3950191_A_G,	>LT2_3950191_3950191_A_G,	>LT2_3950191_3950191_A_G,
VFG0565	STM3754	3951196	3951546
VFG0566	rhuM	3951733	3952770
VFG0567	rmbA	3954069	3954686
VFG0572	slsA	3959839	3960519				>LT2_3960514_3960514_G_T,
VFG0576	ssb	4476286	4476816
VFG0577	STM4257	4477857	4478489
VFG0578	STM4258	4478486	4479874		>LT2_4479478_4479478_G_A,		>LT2_4479600_4479600_A_G,							>LT2_4479498_4479498_G_A,
VFG0579	STM4259	4479864	4481183
VFG0580	STM4260	4481180	4482457											>LT2_4481400_4481400_C_T,
VFG0581	STM4261	4482474	4499153	>LT2_4492562_4492562_T_C,	>LT2_4492562_4492562_T_C,	>LT2_4485899_4485899_C_A,>LT2_4488380_4488380_C_A,	>LT2_4484305_4484305_T_A,>LT2_4486053_4486053_G_A,>LT2_4488593_4488593_G_A,>LT2_4489484_4489484_T_G,>LT2_4489499_4489499_C_G,>LT2_4489568_4489568_A_G,>LT2_4489609_4489609_A_G,>LT2_4489611_4489611_G_A,>LT2_4489643_4489643_G_A,>LT2_4489805_4489805_C_T,>LT2_4492562_4492562_T_C,	>LT2_4485899_4485899_C_A,	>LT2_4485899_4485899_C_A,	>LT2_4486291_4486291_T_C,>LT2_4488593_4488593_G_A,>LT2_4492562_4492562_T_C,	>LT2_4485899_4485899_C_A,>LT2_4497659_4497659_C_T,	>LT2_4485899_4485899_C_A,	>LT2_4492562_4492562_T_C,	>LT2_4492562_4492562_T_C,	>LT2_4492562_4492562_T_C,		>LT2_4492562_4492562_T_C,	>LT2_4485899_4485899_C_A,	>LT2_4492562_4492562_T_C,	>LT2_4492562_4492562_T_C,	>LT2_4492562_4492562_T_C,	>LT2_4485759_4485759_C_T,>LT2_4492562_4492562_T_C,	>LT2_4485899_4485899_C_A,
VFG0582	STM4262	4499193	4501259				>LT2_4499365_4499365_C_A,															>LT2_4499286_4499286_G_A,
VFG0584	yjcC	4502381	4503982
VFG0586	soxR	4504380	4504838
VFG0590	STM1089	1177543	1177863
VFG0592	orfX	1180248	1180418
VFG2302	mig-14	2929595	2930491
VFG2304	misL	3954761	3957628
